# Supplementary material for: The Spruce Budworm Genome: Reconstructing the Evolutionary History of Antifreeze Proteins
Source: Genome Biol Evol. 2022 Jun 7;14(6):evac087. doi: 10.1093/gbe/evac087 (PMC9210311; doi:10.1093/gbe/evac087)
Supplement: evac087_Supplementary_Data [file evac087_supplementary_data.zip]

Archive with 4 entries (4 files):
- Supplementary figures_rev.pdf
- Supplementary files 1, 2, 3, 5, 7.xlsx
- Supplementary files 4, 6, 8 and 9 - revised.pdf
- Supplementary tables.pdf
